# Supplementary material for: Effects of Grazing in a Low Deciduous Forest on Rumen Microbiota and Volatile Fatty Acid Production in Lambs
Source: Animals (Basel). 2025 May 27;15(11):1565. doi: 10.3390/ani15111565 (PMC12153761; doi:10.3390/ani15111565)
Supplement: Supplementary file 1 [file animals-15-01565-s001.zip]

Archive with 6 entries (6 files):
- Figure S1. Alpha rarefaction curve plotted using Shannon index.tif
- Figure S2. Principal Coordinate Analysis (PCoA) plots based on beta diversity metrics.tif
- Figure S3. Representative heatmaps of the most abundant bacteria at the genus level A and B.tif
- Table S1. Voluntary Intake and Live Weight Gain.xlsx
- Table S2. Filtering and Quality Control Statistics of Sequence Data per Sample.xlsx
- Table S3. Unique taxonomic genera in grazing lambs.xlsx
