# Supplementary material for: Effects of Grazing in a Low Deciduous Forest on Rumen Microbiota and Volatile Fatty Acid Production in Lambs
Source: Animals (Basel). 2025 May 27;15(11):1565. doi: 10.3390/ani15111565 (PMC12153761; doi:10.3390/ani15111565)
Supplement: Supplementary file 1 [file animals-15-01565-s001.zip › Table S1. Voluntary Intake and Live Weight Gain.xlsx]

## Sheet: Hoja1
Table S1. Voluntary Intake, and Live Weight Gain (lambs during stabilization, 14DPS and 14DPS periods. Means ± standard errors, significant differences between periods (p < 0.05) and orthogonal contrasts (p < 0.05) are presented.
Productive parameters	Group	Stabilization	14DPS	44DPS	EE	P group	P time	P interaction	Orthogonal contrast
									Linear	Quadratic
Voluntary intake	CG	620.50±38.86A-A	639.52±21.81A-A	692.02±22.66A-A	20.48	0.0398	0.0428	0.6488	0.245	0.0476
	EG	616.47±34.93A-A	736.20±31.96A-B	746.20±21.93A-A					0.9772	0.0623
Live weight gain	CG	59.6±8.52A-A	96.17±32.40A-A	92.3±18.57A-A	8.1671	0.0649	0.0468	0.6307	0.2703	0.4252
	EG	69.23±19.35A-A	151.26±10.25B-A	125.63±29.57B-A					0.1607	0.051
Stabilization: no grazing for CG and GE; Grazing14: 14 days grazing of GE; and Grazing44: 44 days grazing of GE.
