# Supplementary material for: Effects of Grazing in a Low Deciduous Forest on Rumen Microbiota and Volatile Fatty Acid Production in Lambs
Source: Animals (Basel). 2025 May 27;15(11):1565. doi: 10.3390/ani15111565 (PMC12153761; doi:10.3390/ani15111565)
Supplement: Supplementary file 1 [file animals-15-01565-s001.zip › Table S2. Filtering and Quality Control Statistics of Sequence Data per Sample.xlsx]

## Sheet: Hoja1
Table S2. Filtering and Quality Control Statistics of Sequence Data per Sample.
Sample-id	Group	seq input	filtered	denoised	merged	non-chimeric	filter-seqs
C1	CG-s	203258	18028	17613	15118	11044	11020
C2	EG-s	204880	17081	16593	13999	10821	10769
C3	EG-s	206086	17377	16986	15169	14193	13987
C4	CG-s	202915	16506	16134	13313	11079	11079
C5	EG-s	219910	14535	14267	12482	11446	11438
C6	CG-s	210047	15677	15320	13226	10359	10335
C7	EG-s	203578	14768	14518	13054	10106	10104
C8	CG-s	206559	13468	13208	10978	9096	9094
P1	CG-DPS44	202903	17751	17485	16336	12567	12547
P2	EG-DPS44	202542	14420	14048	12235	10511	10442
P3	EG-DPS44	203974	19184	18707	16045	12941	12366
P5	EG-DPS44	204660	17462	17091	14800	12074	11804
P6	CG-DPS44	203713	21531	21084	18016	13293	13151
P7	EG-DPS44	206490	15756	15363	13097	11033	10811
P8	CG-DPS44	202255	13304	13030	12064	7622	7618
