# Supplementary material for: Effects of Grazing in a Low Deciduous Forest on Rumen Microbiota and Volatile Fatty Acid Production in Lambs
Source: Animals (Basel). 2025 May 27;15(11):1565. doi: 10.3390/ani15111565 (PMC12153761; doi:10.3390/ani15111565)
Supplement: Supplementary file 1 [file animals-15-01565-s001.zip › Table S3. Unique taxonomic genera in grazing lambs.xlsx]

## Sheet: Sheet1
group	Genus	RelAb
EG-DPS44	g__Quinella	0.00136468
EG-DPS44	g__Endomicrobium	0.000508741
EG-DPS44	g__Ruminobacter	0.00030062
EG-DPS44	g__Anaeroplasma	0.00029266
EG-DPS44	g__Lachnospiraceae_AC2044_group	0.000283215
EG-DPS44	g__Pseudomonas	0.000161872
EG-DPS44	g__probable_genus_10	0.000161872
EG-DPS44	p__Proteobacteria	0.000134857
EG-DPS44	g__Incertae_Sedis	9.57671e-05
EG-DPS44	g__Acetatifactor	8.4717e-05
EG-DPS44	g__Stenotrophomonas	7.18253e-05
EG-DPS44	c__Gammaproteobacteria	6.35378e-05
EG-DPS44	g__Allorhizobium-Neorhizobium-Pararhizobium-Rhizobium	6.06502e-05
EG-DPS44	g__Candidatus_Soleaferrea	6.06502e-05
EG-DPS44	g__Pseudoxanthomonas	6.06502e-05
EG-DPS44	g__Campylobacter	4.62492e-05
EG-DPS44	g__Izemoplasmatales	4.62492e-05
EG-DPS44	g__Suttonella	4.62492e-05
EG-DPS44	g__[Ruminococcus]_torques_group	2.11793e-05
